# Supplementary material for: Development and evaluation of fluorescent recombinase polymerase amplification (RPA)-based method for rapid detection of Necator americanus
Source: PLoS Negl Trop Dis. 2025 Apr 8;19(4):e0013007. doi: 10.1371/journal.pntd.0013007 (PMC12011292; doi:10.1371/journal.pntd.0013007)
Supplement: S1 Data — (XLSX) [file pntd.0013007.s005.xlsx]

## Sheet: Figure2a
	Fluor	Content	Sample	Biological Set Name	Cq	Cq Mean	Cq Std. Dev	Starting Quantity (SQ)	Log Starting Quantity	SQ Mean	SQ Std. Dev	Set Point	Well Note	End RFU
	FAM	Unkn	1			0	0			0	0	39		7783.24
	FAM	Unkn	2			0	0			0	0	39		3808.32
	FAM	Unkn	3			0	0			0	0	39		3456.74
	FAM	Unkn	4			0	0			0	0	39		12736.9
	FAM	Unkn	5			0	0			0	0	39		3685.14
	FAM	Unkn	6			0	0			0	0	39		3843.05
	FAM	Unkn	7			0	0			0	0	39		8774.84
	FAM	Unkn	8			0	0			0	0	39		10506.9
	FAM	Unkn	9			0	0			0	0	39		13736.1

## Sheet: Figure2b
	Fluor	Content	Sample	Biological Set Name	Cq	Cq Mean	Cq Std. Dev	Starting Quantity (SQ)	Log Starting Quantity	SQ Mean	SQ Std. Dev	Set Point	Well Note	End RFU
	FAM	Unkn	2		6.24167	6.24167	0				0	39		2775.63
	FAM	Unkn	3		14.4727	14.4727	0				0	39		5416.84
	FAM	Unkn	5		5.3688	5.3688	0				0	39		3360.53
	FAM	Unkn	6		40.0515	40.0515	0				0	39		2504.78

## Sheet: Figure3
Fluor	Content	Sample	Biological Set Name	Cq	Cq Mean	Cq Std. Dev	Starting Quantity (SQ)	Log Starting Quantity	SQ Mean	SQ Std. Dev	Set Point	Well Note	End RFU
FAM	Unkn	1		11.3853	11.3853	0				0	39		10565
FAM	Unkn	2		9.51106	9.51106	0				0	39		8902.65
FAM	Unkn	3		11.7996	11.7996	0				0	39		11566.5
FAM	Unkn	4		9.1298	9.1298	0				0	39		13424.7
FAM	Unkn	5		5.60293	5.60293	0				0	39		15874.5
FAM	Unkn	6		14.7197	14.7197	0				0	39		7851.2
FAM	Unkn	7		36.7206	36.7206	0				0	39		512.35
FAM	Unkn	NTC			0	0			0	0	39		221.13

## Sheet: Figure4（a）
	Fluor	Content	Sample	Biological Set Name	Cq	Cq Mean	Cq Std. Dev	Starting Quantity (SQ)	Log Starting Quantity	SQ Mean	SQ Std. Dev	Set Point	Well Note	End RFU
	FAM	Unkn	1			0	0			0	0	37		71.12
	FAM	Unkn	2			0	0			0	0	37		-2.73
	FAM	Unkn	3			0	0			0	0	37		-3.33
	FAM	Unkn	4			0	0			0	0	37		-1.68
	FAM	Unkn	5			0	0			0	0	37		5.05
	FAM	Unkn	NC			0	0			0	0	37		8.04
	FAM	Unkn	NTC			0	0			0	0	37		26.44
	FAM	Unkn	P		8.93844	8.93844	0				0	37		3630.32

## Sheet: Figure4（b）
	Fluor	Target	Content	Sample	Biological Set Name	Cq	Cq Mean	Cq Std. Dev	Starting Quantity (SQ)	Log Starting Quantity	SQ Mean	SQ Std. Dev	Set Point	Well Note	End RFU
	FAM	6	Unkn	NC		2.93082	2.93082	0				0	39		95.43
	FAM	NC	Unkn	6		3.81394	3.81394	0				0	39		79.61
	FAM	PC	Unkn	PC			0	0			0	0	39		7823.56

## Sheet: Figure5（a）
	Fluor	Content	Sample	Biological Set Name	Cq	Cq Mean	Cq Std. Dev	Starting Quantity (SQ)	Log Starting Quantity	SQ Mean	SQ Std. Dev	Set Point	Well Note	End RFU
	FAM	Unkn	1		18.0481	18.0481	0				0	37		100.885
	FAM	Unkn	2		2.14735	2.14735	0				0	37		651.829
	FAM	Unkn	3			0	0			0	0	37		127.868
	FAM	Unkn	4			0	0			0	0	37		368.803
	FAM	Unkn	5		13.5037	13.5037	0				0	37		967.832
	FAM	Unkn	6		12.7893	12.7893	0				0	37		916.127
	FAM	Unkn	7		14.5791	14.5791	0				0	37		472.35
	FAM	Unkn	8		13.4398	13.4398	0				0	37		259.861
	FAM	Unkn	9		12.2595	12.2595	0				0	37		349.758
	FAM	Unkn	10		13.8125	13.8125	0				0	37		239.255
	FAM	Unkn	11		4.27778	4.27778	0				0	37		222.946
	FAM	Unkn	12		15.8624	15.8624	0				0	37		190.103
	FAM	Unkn	13		2.91651	2.91651	0				0	37		1780.17
	FAM	Unkn	14		12.4268	12.4268	0				0	37		2007.35
	FAM	Unkn	15		11.2237	11.2237	0				0	37		2223.99
	FAM	Unkn	16		12.1442	12.1442	0				0	37		2243.29
	FAM	Unkn	17		11.6956	11.6956	0				0	37		2327.24
	FAM	Unkn	18		10.4901	10.4901	0				0	37		1236.3
	FAM	Unkn	19		14.0156	14.0156	0				0	37		1236.72
	FAM	Unkn	20		2.80965	2.80965	0				0	37		1469.75
	FAM	Unkn	NC		23.9528	23.9528	0				0	37		112.653
	FAM	Unkn	NTC			0	0			0	0	37		3.40206
	FAM	Unkn	PC		5.01775	5.01775	0				0	37		3264.22

## Sheet: Figure5（b）
	Well	Fluor	Content	Sample	Biological Set Name	Cq	Cq Mean	Cq Std. Dev	Starting Quantity (SQ)	Log Starting Quantity	SQ Mean	SQ Std. Dev	Set Point	Well Note	End RFU
	C03	FAM	Unkn	1			0	0			0	0	37		3290.64
	E05	FAM	Unkn	2			0	0			0	0	37		2788.44
	C05	FAM	Unkn	3			0	0			0	0	37		3023.4
	C06	FAM	Unkn	4			0	0			0	0	37		1939.93
	C07	FAM	Unkn	5			0	0			0	0	37		1390.86
	C08	FAM	Unkn	6		22.5136	22.5136	0				0	37		729.138
	C09	FAM	Unkn	7		21.0663	21.0663	0				0	37		879.677
	C10	FAM	Unkn	8			0	0			0	0	37		771.9
	D03	FAM	Unkn	9			0	0			0	0	37		2614.65
	E06	FAM	Unkn	10			0	0			0	0	37		2589.52
	D05	FAM	Unkn	11			0	0			0	0	37		2044.2
	D06	FAM	Unkn	12			0	0			0	0	37		2939.36
	D07	FAM	Unkn	13			0	0			0	0	37		2132.32
	D08	FAM	Unkn	14			0	0			0	0	37		1529.76
	D09	FAM	Unkn	15			0	0			0	0	37		518.573
	D10	FAM	Unkn	16		22.0602	22.0602	0				0	37		546.028
	E03	FAM	Unkn	17		16.2723	16.2723	0				0	37		1258.4
	E04	FAM	Unkn	18			0	0			0	0	37		2157.58
	C04	FAM	Unkn	19			0	0			0	0	37		2779.31
	D04	FAM	Unkn	20			0	0			0	0	37		2362.47
	F03	FAM	Unkn	NC			0	0			0	0	37		19.2822
	F04	FAM	Unkn	NTC			0	0			0	0	37		1.90577
	E07	FAM	Unkn	PC			0	0			0	0	37		3890.77

## Sheet: Figure6（a）
	Fluor	Content	Sample	Biological Set Name	Cq	Cq Mean	Cq Std. Dev	Starting Quantity (SQ)	Log Starting Quantity	SQ Mean	SQ Std. Dev	Set Point	Well Note	End RFU
	FAM	Unkn	1			0	0			0	0	37		221.165
	FAM	Unkn	2			0	0			0	0	37		240.438
	FAM	Unkn	3			0	0			0	0	37		-2.42592
	FAM	Unkn	4		3.29433	3.29433	0				0	37		168.157
	FAM	Unkn	5		15.9606	15.9606	0				0	37		11.8518
	FAM	Unkn	6			0	0			0	0	37		-0.385787
	FAM	Unkn	7		15.0519	15.0519	0				0	37		770.696
	FAM	Unkn	8		16.8019	16.8019	0				0	37		487.191
	FAM	Unkn	9			0	0			0	0	37		178.202
	FAM	Unkn	10		23.6722	23.6722	0				0	37		152.099
	FAM	Unkn	11		26.0523	26.0523	0				0	37		83.8792
	FAM	Unkn	12		19.8914	19.8914	0				0	37		132.57
	FAM	Unkn	13		19.4908	19.4908	0				0	37		161.304
	FAM	Unkn	14		19.4876	19.4876	0				0	37		248.231
	FAM	Unkn	15		28.771	28.771	0				0	37		47.3746
	FAM	Unkn	16		4.76362	4.76362	0				0	37		140.648
	FAM	Unkn	17		19.0075	19.0075	0				0	37		442.321
	FAM	Unkn	18		19.9869	19.9869	0				0	37		244.133
	FAM	Unkn	19		18.834	18.834	0				0	37		353.38
	FAM	Unkn	20		15.2525	15.2525	0				0	37		907.912
	FAM	Unkn	NC			0	0			0	0	37		-2.01773
	FAM	Unkn	NTC			0	0			0	0	37		4.38369
	FAM	Unkn	PC		13.3422	13.3422	0				0	37		1389.86

## Sheet: Figure6（b）
	Fluor	Content	Sample	Biological Set Name	Cq	Cq Mean	Cq Std. Dev	Starting Quantity (SQ)	Log Starting Quantity	SQ Mean	SQ Std. Dev	Set Point	Well Note	End RFU
	FAM	Unkn	21		14.3916	14.3916	0				0	37		1436.19
	FAM	Unkn	22		17.2903	17.2903	0				0	37		976.398
	FAM	Unkn	23			0	0			0	0	37		-1.26693
	FAM	Unkn	24		18.4469	18.4469	0				0	37		1015.09
	FAM	Unkn	25		22.5582	22.5582	0				0	37		192.736
	FAM	Unkn	26		24.0198	24.0198	0				0	37		201.181
	FAM	Unkn	27		25.4592	25.4592	0				0	37		132.801
	FAM	Unkn	28		32.0039	32.0039	0				0	37		40.7685
	FAM	Unkn	29			0	0			0	0	37		6.2537
	FAM	Unkn	30			0	0			0	0	37		6.19469
	FAM	Unkn	31		18.3242	18.3242	0				0	37		684.588
	FAM	Unkn	32		27.1561	27.1561	0				0	37		75.5995
	FAM	Unkn	33		18.8126	18.8126	0				0	37		401.196
	FAM	Unkn	34		10.8048	10.8048	0				0	37		1680.09
	FAM	Unkn	35		14.1989	14.1989	0				0	37		834.541
	FAM	Unkn	36		19.0766	19.0766	0				0	37		363.458
	FAM	Unkn	37			0	0			0	0	37		175.855
	FAM	Unkn	38		27.0583	27.0583	0				0	37		147.884
	FAM	Unkn	39		20.0432	20.0432	0				0	37		330.069
	FAM	Unkn	40			0	0			0	0	37		7.45201
	FAM	Unkn	41		30.3791	30.3791	0				0	37		69.9195
	FAM	Unkn	NC			0	0			0	0	37		2.97451
	FAM	Unkn	NTC			0	0			0	0	37		1.38124
	FAM	Unkn	PC		12.1242	12.1242	0				0	37		1779.68

## Sheet: Figure7（1-32）
Fluor	Content	Sample	Biological Set Name	Cq	Cq Mean	Cq Std. Dev	Starting Quantity (SQ)	Log Starting Quantity	SQ Mean	SQ Std. Dev	Set Point	Well Note	End RFU
FAM	Unkn	1		2.8447	2.8447	0				0	37		1026.13
FAM	Unkn	2		7.4845	7.4845	0				0	37		101.253
FAM	Unkn	3		20.283	20.283	0				0	37		8.69883
FAM	Unkn	4			0	0			0	0	37		-22.4466
FAM	Unkn	5			0	0			0	0	37		-17.188
FAM	Unkn	6			0	0			0	0	37		0.652374
FAM	Unkn	7			0	0			0	0	37		-5.0838
FAM	Unkn	8		5.0019	5.0019	0				0	37		158.331
FAM	Unkn	9		15.0659	15.0659	0				0	37		-26.337
FAM	Unkn	10			0	0			0	0	37		-5.06613
FAM	Unkn	11			0	0			0	0	37		13.6001
FAM	Unkn	12			0	0			0	0	37		-20.6977
FAM	Unkn	13			0	0			0	0	37		-10.0375
FAM	Unkn	14			0	0			0	0	37		-2.93902
FAM	Unkn	15		1.02715	1.02715	0				0	37		1.31477
FAM	Unkn	16		11.6603	11.6603	0				0	37		-41.3375
FAM	Unkn	17			0	0			0	0	37		-6.96523
FAM	Unkn	18			0	0			0	0	37		-2.57462
FAM	Unkn	19			0	0			0	0	37		-3.2207
FAM	Unkn	20			0	0			0	0	37		-0.611207
FAM	Unkn	21			0	0			0	0	37		-3.00797
FAM	Unkn	22		16.9886	16.9886	0				0	37		-20.8054
FAM	Unkn	23			0	0			0	0	37		-1.49029
FAM	Unkn	24		2.96668	2.96668	0				0	37		9.03335
FAM	Unkn	25			0	0			0	0	37		-3.41891
FAM	Unkn	26			0	0			0	0	37		-3.48634
FAM	Unkn	27			0	0			0	0	37		-2.71602
FAM	Unkn	28		5.62916	5.62916	0				0	37		7.75832
FAM	Unkn	29		1.56981	1.56981	0				0	37		6.70608
FAM	Unkn	30		1.9663	1.9663	0				0	37		4.26189
FAM	Unkn	31			0	0			0	0	37		-5.8301
FAM	Unkn	32		4.56526	4.56526	0				0	37		131.537
FAM	Unkn	NC			0	0			0	0	37		-2.08951
FAM	Unkn	NTC			0	0			0	0	37		5.86538
FAM	Unkn	PC		11.7193	11.7193	0				0	37		976.808

[truncated: 8 more sheets: Figure7（33-64）, Figure7（65-96）, Figure7（97-128）, Figure7（129-160）, Figure7（161-191）, Figure7（192-223）, Figure7（224-255）, Figure7（256-287）]
